# Supplementary material for: Muscular and Molecular Pathology Associated with SPATA5 Deficiency in a Child with EHLMRS
Source: Int J Mol Sci. 2021 Jul 22;22(15):7835. doi: 10.3390/ijms22157835 (PMC8345956; doi:10.3390/ijms22157835)
Supplement: Supplementary file 1 [file ijms-22-07835-s001.zip]

Archive with 1 entries (1 files):
- ijms-1289616-supplementary.pdf
